# Supplementary material for: Safety and Efficacy of Endoscopic Derotation in Colonic Volvulus Occlusion: Systematic Review and Meta-Analysis
Source: J Clin Med. 2026 Feb 3;15(3):1190. doi: 10.3390/jcm15031190 (PMC12897972; doi:10.3390/jcm15031190)
Supplement: Supplementary file 1 [file jcm-15-01190-s001.zip]

Archive with 1 entries (1 files):
- jcm-4094656-supplementary.pdf
